# Supplementary material for: A New Perspective for Vineyard Terroir Identity: Looking for Microbial Indicator Species by Long Read Nanopore Sequencing
Source: Microorganisms. 2023 Mar 6;11(3):672. doi: 10.3390/microorganisms11030672 (PMC10054463; doi:10.3390/microorganisms11030672)
Supplement: Supplementary file 1 [file microorganisms-11-00672-s001.zip]

Archive with 2 entries (2 files):
- Supplementary materials.zip
- Tables S1 and S2- Functions and ecologies atributed to species found-proof done.xlsx
